# Supplementary material for: Outcomes and Trade-offs of Thailand’s 2022 Patient-Choice Dialysis Policy Reform
Source: Kidney Int Rep. 2026 Feb 25;11(5):106377. doi: 10.1016/j.ekir.2026.106377 (PMC13087778; doi:10.1016/j.ekir.2026.106377)
Supplement: Supplementary File (xlsx) — Monthly aggregated data supplements (xlsx). [file mmc2.xlsx]

## Sheet: monthly
months	ucspop	Prev_HD	Prev_PD	Prev_KT	New_HD	New_PD	Shift_HDtoPD	Shift_PDtoHD	Incident_KT	KT_fail	deaths_hd	deaths_pd	deaths_hd_wi90d	deaths_pd_wi90d	active_hd_90	active_pd_90
2018-01-01	47988954	19822	20524	1853	381	299	16	119	15	5	251	410	28	62	1180	2047
2018-02-01	47988954	19969	20524	1852	475	374	16	88	19	2	241	363	29	49	1283	2005
2018-03-01	47988954	20181	20793	1851	559	396	22	116	19	3	257	323	43	35	1346	2116
2018-04-01	47988954	20188	20872	1842	444	341	20	102	15	4	235	320	28	41	1244	2111
2018-05-01	47988954	20291	21094	1840	499	411	23	103	17	0	235	352	31	43	1379	2222
2018-06-01	47988954	20326	21252	1843	445	373	29	85	18	1	254	377	37	29	1345	2154
2018-07-01	47988954	20405	21394	1839	492	407	34	95	18	4	266	426	36	39	1337	2159
2018-08-01	47988954	20569	21534	1839	583	424	30	94	17	4	236	399	26	42	1471	2234
2018-09-01	47988954	20714	21641	1836	521	378	27	125	16	5	272	412	38	52	1473	2214
2018-10-01	47988954	20760	21723	1843	492	416	22	107	23	5	262	446	33	52	1497	2237
2018-11-01	47988954	20985	21831	1839	578	418	25	118	24	3	247	315	35	36	1584	2247
2018-12-01	47988954	21075	21992	1830	501	378	20	111	14	9	262	414	33	46	1578	2210
2019-01-01	47637477	21160	22122	1828	513	388	18	96	23	8	291	398	46	52	1521	2201
2019-02-01	47637477	21163	22206	1817	480	388	21	96	20	2	238	390	30	40	1441	2218
2019-03-01	47637477	21304	22425	1815	528	449	29	82	13	4	233	392	31	34	1440	2309
2019-04-01	47637477	21340	22483	1809	442	331	28	98	18	6	239	381	32	36	1379	2219
2019-05-01	47637477	21511	22569	1812	537	342	26	105	23	5	251	398	26	50	1487	2178
2019-06-01	47637477	21602	22654	1798	455	354	20	123	10	4	263	392	27	41	1450	2044
2019-07-01	47637477	21740	22671	1801	490	376	23	128	21	3	233	373	36	36	1432	1927
2019-08-01	47637477	21981	22725	1792	604	361	26	127	19	4	223	369	27	19	1534	2006
2019-09-01	47637477	22156	22901	1785	541	398	39	113	13	3	301	465	34	52	1582	2161
2019-10-01	47637477	22193	22973	1784	540	414	28	96	13	6	319	429	36	46	1596	2214
2019-11-01	47637477	22289	23094	1787	594	394	17	118	21	2	302	417	46	38	1650	2285
2019-12-01	47637477	22319	23241	1773	460	429	26	92	13	4	290	438	35	42	1568	2331
2020-01-01	47603880	22512	23456	1781	623	484	26	118	24	7	325	444	33	56	1625	2382
2020-02-01	47603880	22578	23614	1762	566	418	40	113	22	1	285	412	22	52	1600	2462
2020-03-01	47603880	22701	23842	1753	583	462	27	114	11	3	253	391	23	48	1638	2537
2020-04-01	47603880	22730	23823	1739	512	319	33	74	0	4	261	379	38	40	1632	2404
2020-05-01	47603880	22892	23959	1733	527	335	36	107	2	5	274	385	39	28	1638	2211
2020-06-01	47603880	23149	24120	1742	639	416	31	121	19	4	278	453	40	35	1692	2207
2020-07-01	47603880	23218	24280	1739	559	458	32	114	18	0	269	446	44	42	1625	2238
2020-08-01	47603880	23458	24482	1743	627	484	24	141	23	1	289	474	38	38	1678	2400
2020-09-01	47603880	23573	24547	1737	584	441	31	116	19	3	270	425	33	52	1700	2499
2020-10-01	47603880	23817	24741	1739	649	460	19	139	26	7	311	479	48	52	1806	2544
2020-11-01	47603880	23978	24893	1727	604	450	26	133	16	8	316	467	46	51	1854	2612
2020-12-01	47603880	24213	25029	1719	719	493	24	164	10	4	290	536	41	58	1910	2614
2021-01-01	47772488	24499	25154	1715	763	448	30	138	16	3	323	536	48	49	2010	2681
2021-02-01	47772488	24580	25265	1713	617	479	32	148	12	6	286	425	52	37	1892	2752
2021-03-01	47772488	24903	25696	1714	811	604	38	124	18	4	284	440	44	55	2114	3054
2021-04-01	47772488	24929	25735	1702	610	369	16	114	12	1	294	434	49	54	1939	2842
2021-05-01	47772488	25030	25817	1696	572	343	28	86	0	5	347	492	42	54	1866	2637
2021-06-01	47772488	25209	25946	1695	636	412	38	166	9	3	345	454	43	31	1858	2496
2021-07-01	47772488	25192	25929	1689	531	383	31	117	6	2	465	539	60	37	1698	2197
2021-08-01	47772488	25170	25900	1679	570	368	37	132	6	3	570	616	65	53	1658	2220
2021-09-01	47772488	25088	25812	1665	622	421	32	140	6	5	462	590	63	49	1663	2231
2021-10-01	47772488	25180	25750	1656	636	385	51	144	6	3	415	570	47	64	1734	2185
2021-11-01	47772488	25387	25803	1656	727	429	25	150	14	6	391	537	60	47	1909	2310
2021-12-01	47772488	25643	25862	1647	783	421	33	150	13	10	374	543	56	46	2107	2454
2022-01-01	47501189	25894	25791	1638	753	358	28	192	19	8	387	507	62	54	2181	2306
2022-02-01	47501189	28999	25216	1613	3008	274	31	692	17	26	450	402	159	36	4551	2055
2022-03-01	47501189	30337	24646	1593	1702	239	19	315	11	7	684	473	243	28	5562	1746
2022-04-01	47501189	30970	24050	1584	1257	152	9	261	14	4	831	545	318	29	5915	1297
2022-05-01	47501189	31743	23609	1577	1395	197	19	268	13	7	768	501	268	19	6396	1095
2022-06-01	47501189	32617	23081	1568	1447	177	21	312	15	6	586	401	185	14	4835	945
2022-07-01	47501189	33464	22587	1563	1358	156	25	271	16	2	688	469	224	16	4704	873
2022-08-01	47501189	34558	22114	1560	1603	171	19	295	18	4	717	435	223	29	5046	885
2022-09-01	47501189	35553	21663	1559	1567	180	14	276	20	5	652	419	207	26	5150	859
2022-10-01	47501189	36597	21269	1554	1575	186	27	270	20	1	752	472	226	26	5311	869
2022-11-01	47501189	37558	20782	1553	1623	188	27	226	31	4	718	391	232	24	5560	897
2022-12-01	47501189	38452	20398	1544	1539	165	19	231	22	3	790	433	267	28	5541	895
2023-01-01	47206481	39686	20097	1553	1902	212	18	229	27	0	780	404	261	17	5910	959
2023-02-01	47206481	40567	19724	1552	1661	189	22	179	25	4	645	328	230	26	5801	953
2023-03-01	47206481	41574	19616	1552	1606	233	29	192	31	6	690	335	237	21	5908	1053
2023-04-01	47206481	42057	19323	1539	1191	156	21	181	13	3	626	331	187	20	5525	1017
2023-05-01	47206481	42952	19035	1547	1407	158	23	217	32	3	722	364	204	23	5243	953
2023-06-01	47206481	43736	18724	1531	1468	168	31	212	17	5	676	309	175	14	4927	864
2023-07-01	47206481	44583	18509	1534	1420	185	33	208	26	5	751	329	186	14	4926	833
2023-08-01	47206481	45526	18180	1520	1618	169	22	205	22	10	751	351	207	18	5192	846
2023-09-01	47206481	46299	17900	1507	1518	159	23	218	23	7	774	331	239	19	5224	870
2023-10-01	47206481	47310	17669	1491	1668	193	22	211	17	7	814	337	230	21	5529	909
2023-11-01	47206481	48198	17338	1484	1698	193	19	187	24	5	749	344	191	23	5693	899
2023-12-01	47206481	49060	17051	1480	1580	145	16	175	25	6	786	314	207	16	5729	848
2024-01-01	47072794	50163	16828	1467	1877	164	16	153	15	2	850	317	234	22	6101	866
2024-02-01	47072794	51051	16635	1457	1702	187	26	159	19	7	704	277	206	14	6008	860
2024-03-01	47072794	51926	16462	1456	1566	170	15	141	25	5	702	262	206	19	5980	859
2024-04-01	47072794	52678	16218	1442	1473	138	20	148	20	3	752	331	237	23	5893	831
2024-05-01	47072794	53517	15970	1434	1541	149	21	175	18	3	775	322	166	16	5597	811
2024-06-01	47072794	54165	15684	1435	1407	133	28	133	22	7	796	298	188	13	5268	708
2024-07-01	47072794	55017	15521	1415	1630	166	19	146	19	8	825	290	210	9	5399	727
2024-08-01	47072794	55796	15285	1402	1595	138	22	164	24	3	832	273	203	8	5400	717
2024-09-01	47072794	56600	15148	1402	1559	190	17	148	27	6	807	290	212	19	5534	791

## Sheet: variables
months	Montly index
ucspop	mid-year population under the universal coverage scheme (UCS)
Prev_HD	No. of active HD patients at the first day of each month
Prev_PD	No. of active PD patients at the first day of each month
Prev_KT	No. of active KT (with graft functioning) patients at the first day of each month
New_HD	No. of new HD patients in each month
New_PD	No. of new PD patients in each month
Shift_HDtoPD	No. of patients shifted from HD to PD in each month
Shift_PDtoHD	No. of patients shifted from PD to HD in each month
Incident_KT	No. of new KT patients in each month
KT_fail	No. of KT patient returned to HD/PD in each month
deaths_hd	No. of HD deaths
deaths_pd	No. of PD deaths
deaths_hd_wi90d	No. of HD within 90 days
deaths_pd_wi90d	No. of PD within 90 days
active_hd_90	No. of HD patient within first 90 days
active_pd_90	No. of PD patient within first 90 days
